# Supplementary material for: CD34+ and CD34− MM cells show different immune-checkpoint molecule expression profiles: high expression of CD112 and CD137 ligand on CD34+ MM cells
Source: Int J Hematol. 2024 Nov 12;121(1):89–99. doi: 10.1007/s12185-024-03867-0 (PMC11742359; doi:10.1007/s12185-024-03867-0)
Supplement: Supplementary file 2 — Supplementary file2 (XLSX 14 KB) [file 12185_2024_3867_MOESM2_ESM.xlsx]

## Sheet: Suppl Table1
	Supplie Table 1. Characteristics of the MM patients
	UPN	Age (years)	Sex	Disease status	Myeloma type	ISS	MM cells in BM (%)	G-banding	High risk CAs (FISH)	Treatment
	MM1	89	M	NDMM	IgA-λ	Ⅲ	33.5	Normal	17p del	None
	MM2	70	F	NDMM	IgG-κ	Ⅲ	53.2	Normal	Negative	None
	MM3	74	F	NDMM	IgG-κ	Ⅱ	35.2	t(2;4)	NA	None
	MM4	63	F	NDMM	IgG-κ	Ⅰ	12.9	Normal	NA	None
	MM5	81	F	NDMM	BJP-κ	Ⅲ	60.7	t(7;15)	NA	None
	MM6	78	M	NDMM	IgG-λ	Ⅲ	10.3	Complex	NA	None
	MM7	71	M	NDMM	BJP-λ	Ⅱ	45.1	Normal	Negative	None
	MM8-1	72	F	NDMM	IgG-κ	Ⅲ	37	Normal	NA	None
	MM9-1	67	F	NDMM	IgG-λ	Ⅱ	45.4	Normal	NA	None
	MM10-1	76	F	NDMM	IgG-κ	Ⅲ	14.8	Normal	Negative	None
	MM11-1	71	M	NDMM	IgG-κ	Ⅱ	30.6	Normal	NA	None
	MM12-1	72	F	NDMM	IgG-λ	Ⅲ	64.7	Normal	Negative	None
	MM13	75	M	NDMM	IgA-κ	Ⅲ	89.6	Normal	Negative	None
	MM14	71	F	NDMM	IgG-λ	Ⅰ	10.5	Normal	Negative	None
	MM15	81	F	NDMM	IgA-λ	Ⅲ	31	Normal	NA	None
	MM16	75	M	NDMM	IgA-κ	Ⅲ	10.6	Normal	Negative	None
	MM17	48	F	NDMM	IgG-κ	Ⅲ	31	Normal	NA	None
	MM18-1	91	F	NDMM	IgA-λ	Ⅲ	42	Normal	Negative	None
	MM19	85	M	NDMM	IgA-λ	Ⅲ	27.6	Complex	NA	None
	MM20	64	M	NDMM	IgA-κ	Ⅲ	70.7	Normal	1q gain	None
	MM21	85	F	NDMM	IgG-κ	Ⅲ	19	Normal	Negative	None
	MM22	69	M	NDMM	IgG-κ	Ⅲ	32.1	Normal	1q gain	None
	MM23	69	F	NDMM	IgG-λ	Ⅲ	61.8	Normal	Negative	None
	MM8-2	74	F	RRMM	IgA-λ	Ⅲ	64.3	Normal	NA	Rd→Kd
	MM9-2	67	F	RRMM	IgA-λ	Ⅱ	1.9	Normal	NA	Rd
	MM10-2	77	F	RRMM	IgG-κ	Ⅲ	1	Normal	NA	Vd
	MM11-2	73	M	RRMM	IgG-κ	Ⅱ	3.4	NA	NA	Rd→Vd
	MM12-2	75	F	RRMM	IgG-λ	Ⅲ	66.4	Normal	17p del	VRd→Rd
	MM24-1	70	F	RRMM	IgG-κ	Ⅱ	4.9	Normal	NA	Rd
	MM24-2	71	F	RRMM	IgG-κ	Ⅱ	1.1	Normal	NA	Rd→IRd
	MM25-1	80	F	RRMM	IgG-κ	Ⅲ	1.8	Normal	NA	Rd
	MM25-2	82	F	RRMM	IgG-κ	Ⅲ	2	Normal	NA	Rd
	MM26	84	F	RRMM	IgG-κ	Ⅰ	40.8	Complex	NA	Rd
	MM27	80	M	RRMM	IgG-κ	Ⅱ	3.7	Complex	NA	Rd
	MM28	61	F	RRMM	BJP-κ	Ⅲ	12.3	Normal	NA	VCD→ASCT
	MM29-1	79	F	RRMM	IgA-κ	Ⅲ	9	Normal	NA	Rd→VCD
	MM29-2	79	F	RRMM	IgA-κ	Ⅲ	16.3	t(11;18)	NA	Rd→VCD→Pd
	MM30	66	M	RRMM	IgG-κ	Ⅰ	8.4	Normal	Negative	VCD→ASCT
	MM31	76	F	RRMM	IgG-κ	Ⅱ	3.5	Normal	NA	VCD→Rd
	MM32	69	M	RRMM	IgG-κ	Ⅲ	4	Normal	t(11;14)	VCD→ASCT
	MM33	72	F	RRMM	IgA-λ	Ⅲ	30.5	Normal	17p del	Rd→Vd→IXA
	MM34	80	M	RRMM	IgA-κ	Ⅱ	65.2	Normal	NA	Rd
	MM35	74	M	RRMM	BJP-λ	Ⅲ	23.8	NA	NA	VCD→Rd→Pd
	NA, not analyzed; R, lenalidomide; V, bortezomib; K, calfilzomib; P, pomalidomide; I/IXA, ixazomib; D/d, dexamethasone; C, cyclophosphamide
	CAs, chromosomal abnormalities; ASCT, autologous stem cell transplanatation
