# Supplementary material for: CD34+ and CD34− MM cells show different immune-checkpoint molecule expression profiles: high expression of CD112 and CD137 ligand on CD34+ MM cells
Source: Int J Hematol. 2024 Nov 12;121(1):89–99. doi: 10.1007/s12185-024-03867-0 (PMC11742359; doi:10.1007/s12185-024-03867-0)
Supplement: Supplementary file 3 — Supplementary file3 (XLSX 12 KB) [file 12185_2024_3867_MOESM3_ESM.xlsx]

## Sheet: Sheet1
Ingenuity Canonical Pathways	-log(p-value)	Ratio	z-score	Molecules
Neuroinflammation Signaling Pathway	5.21	0.111	3.674	HLA-DOA,NLRP3,NFATC3,TNFRSF1A,TYROBP,CXCL12,PIK3R5,MFGE8,HLA-DQB1,CX3CR1,MAPK12,CSF1R,GABRE,APP,HMOX1,TLR4,HLA-DRB1,CCL2,HLA-DMA,HLA-DRA,NCF2,HLA-DMB,CYBB,IL1B,CD86,AKT3
Role of NFAT in Regulation of the Immune Response	4.31	0.117	3.153	CD247,HLA-DOA,PLCB2,CSNK1G1,NFATC3,CD4,PIK3R5,HLA-DQB1,LCK,GNG11,HLA-DRB1,HLA-DMA,ZAP70,HLA-DMB,HLA-DRA,CD86,AKT3,FCGR3A/FCGR3B,LCP2
PKCθ Signaling in T Lymphocytes	3.96	0.128	2.673	CD247,HLA-DOA,NFATC3,CD4,PIK3R5,HLA-DQB1,LCK,HLA-DRB1,CARD11,HLA-DMA,ZAP70,HLA-DRA,HLA-DMB,CD86,LCP2
Calcium-induced T Lymphocyte Apoptosis	4.3	0.192	2.53	CD247,LCK,HLA-DOA,HLA-DRB1,HLA-DMA,CD4,ZAP70,HLA-DRA,HLA-DMB,HLA-DQB1
iCOS-iCOSL Signaling in T Helper Cells	3.88	0.132	2.496	CD247,HLA-DOA,NFATC3,CD4,PIK3R5,HLA-DQB1,LCK,HLA-DRB1,HLA-DMA,ZAP70,HLA-DRA,HLA-DMB,AKT3,LCP2
Th2 Pathway	3.52	0.117	2.449	CD247,SOCS3,HLA-DOA,IL4R,CD4,PIK3R5,CRLF2,HLA-DQB1,ITGB2,HLA-DRB1,HLA-DMA,HLA-DRA,HLA-DMB,CD86,HLA-DPA1
Gαs Signaling	0.984	0.0779	2.449	PTGIR,ADRB1,GNG11,PRKAR2B,PRKAR2A,PTGER4
fMLP Signaling in Neutrophils	0.748	0.0636	2.449	PLCB2,GNG11,NFATC3,NCF2,CYBB,PIK3R5,FPR1
Role of Pattern Recognition Receptors in Recognition of Bacteria and Viruses	1.67	0.0877	2.333	TLR4,NOD2,NLRP3,C5AR1,LTA,PIK3R5,IL1B,C1QB,MAPK12,NLRC4
TREM1 Signaling	5.08	0.194	2.309	TLR4,NOD2,MPO,NLRP3,CCL2,TYROBP,NLRP12,CD86,IL1B,AKT3,CD83,NLRC4
Th1 Pathway	4.58	0.138	2.309	CD247,SOCS3,HLA-DOA,NFATC3,CD4,PIK3R5,LGALS9,HLA-DQB1,ITGB2,HLA-DRB1,HLA-DMA,LTA,HLA-DMB,HLA-DRA,CD86,HLA-DPA1
Dendritic Cell Maturation	7.78	0.159	2.294	HLA-DOA,PLCB2,TYROBP,TNFRSF1A,IL32,PIK3R5,LTB,CD58,CD83,HLA-DQB1,MAPK12,PLCZ1,TLR4,HLA-DRB1,HLA-DMA,FSCN1,LTA,HLA-DMB,HLA-DRA,CD86,AKT3,IL1B,IRF8,FCGR3A/FCGR3B
Inflammasome pathway	3.04	0.263	2.236	TLR4,NOD2,NLRP3,IL1B,NLRC4
Actin Cytoskeleton Signaling	0.669	0.0562	2.121	PPP1R12B,MYH9,FGF2,BRK1,PIK3R5,CD14,MYH11,TMSB10/TMSB4X,SSH2,ACTN1
Calcium Signaling	1.58	0.0815	2	MYH9,PRKAR2B,HDAC8,CHRFAM7A,TNNI2,ATP2B1,ATP2B3,NFATC3,PRKAR2A,TPM3,MYH11
LPS/IL-1 Mediated Inhibition of RXR Function	0.277	0.0429	2	TLR4,TNFRSF1A,SMOX,CD14,IL1B,NDST2,ALDH7A1
